# Supplementary material for: Exploring Vulnerable, Ethnic Minority, and Low Socioeconomic Children’s Knowledge, Beliefs, and Attitudes Regarding HPV Vaccination in Romania
Source: Healthcare (Basel). 2025 Aug 15;13(16):2010. doi: 10.3390/healthcare13162010 (PMC12385608; doi:10.3390/healthcare13162010)
Supplement: Supplementary file 1 [file healthcare-13-02010-s001.zip]

Archive with 1 entries (1 files):
- healthcare-3741958-supplementary.pdf
